# Supplementary material for: Knowledge, Attitudes, and Practices of Rural Communities Regarding Antimicrobial Resistance and Climate Change in Adadle District, Somali Region, Ethiopia: A Mixed-Methods Study
Source: Antibiotics (Basel). 2024 Mar 22;13(4):292. doi: 10.3390/antibiotics13040292 (PMC11047595; doi:10.3390/antibiotics13040292)
Supplement: Supplementary file 1 [file antibiotics-13-00292-s001.zip]

Archive with 1 entries (1 files):
- antibiotics-2910333-supplementary.pdf
